# Supplementary material for: Numerical Simulation of S-Shaped Current–Voltage Curves Induced by Electron Traps in Inverted Organic Photovoltaics
Source: Int J Mol Sci. 2022 Feb 12;23(4):2039. doi: 10.3390/ijms23042039 (PMC8880258; doi:10.3390/ijms23042039)
Supplement: Supplementary file 1 [file ijms-23-02039-s001.zip]

Archive with 1 entries (1 files):
- ijms-1555190-supplementary.pdf
